# Supplementary material for: Scraping Therapy Improved Muscle Regeneration through Regulating GLUT4/Glycolytic and AMPK/mTOR/4EBP1 Pathways in Rats with Lumbar Multifidus Injury
Source: Pain Res Manag. 2023 Jun 22;2023:8870256. doi: 10.1155/2023/8870256 (PMC10310458; doi:10.1155/2023/8870256)
Supplement: Supplementary Materials — The ARRIVE checklist, the CONSORT checklist, and the raw data analyzed in this study are included in the supplemental files S1, S2, and S3. [file 8870256.f1.zip]

Archive with 3 entries (3 files):
- 8870256.f1/S1 ARRIVE Checklist.pdf
- 8870256.f1/S2 CONSORT 2010 Checklist.doc
- 8870256.f1/S3 raw data.docx
